# Supplementary material for: A new species of the genus Blaptogonia from the Himalayas with four DNA markers (Coleoptera, Tenebrionidae, Blaptini)
Source: Zookeys. 2018 Jul 9;(773):69–78. doi: 10.3897/zookeys.773.24656 (PMC6048176; doi:10.3897/zookeys.773.24656)
Supplement: XML Treatment for Blaptogonia costulata [file zookeys.773.24656-treatment2.xml]

<!DOCTYPE tp:taxon-treatment
  PUBLIC "-//TaxonX//DTD Taxonomic Treatment Publishing DTD v0 20100105//EN" "tax-treatment-NSO.dtd">
<tp:taxon-treatment xmlns:tp="http://www.plazi.org/taxpub"><tp:treatment-meta><kwd-group><label>Taxon classification</label><kwd><named-content xmlns:xlink="http://www.w3.org/1999/xlink" content-type="kingdom">Animalia</named-content></kwd><kwd><named-content xmlns:xlink="http://www.w3.org/1999/xlink" content-type="order">Coleoptera</named-content></kwd><kwd><named-content xmlns:xlink="http://www.w3.org/1999/xlink" content-type="family">Tenebrionidae</named-content></kwd></kwd-group><mixed-citation publication-type="journal"><person-group><name><surname>Li</surname><given-names>Xiu-Min</given-names></name><name><surname>Bai</surname><given-names>Xing-Long</given-names></name><name><surname>Ren</surname><given-names>Guo-Dong</given-names></name></person-group><article-title>A new species of the genus <italic><tp:taxon-name><tp:taxon-name-part taxon-name-part-type="genus" reg="Blaptogonia">Blaptogonia</tp:taxon-name-part></tp:taxon-name></italic> from the Himalayas with four DNA markers (<tp:taxon-name><tp:taxon-name-part taxon-name-part-type="order">Coleoptera</tp:taxon-name-part></tp:taxon-name>, <tp:taxon-name><tp:taxon-name-part taxon-name-part-type="family">Tenebrionidae</tp:taxon-name-part></tp:taxon-name>, <tp:taxon-name><tp:taxon-name-part taxon-name-part-type="tribe">Blaptini</tp:taxon-name-part></tp:taxon-name>)</article-title><source>Zookeys</source><day>9</day><month>7</month><year>2018</year><volume>2018</volume><issue>773</issue><fpage>69</fpage><lpage>78</lpage><pub-id pub-id-type="doi">10.3897/zookeys.773.24656</pub-id></mixed-citation></tp:treatment-meta><tp:nomenclature><tp:taxon-name>
              <tp:taxon-name-part taxon-name-part-type="genus" reg="Blaptogonia">Blaptogonia</tp:taxon-name-part>
              <tp:taxon-name-part taxon-name-part-type="species" reg="costulata">costulata</tp:taxon-name-part>
            </tp:taxon-name><tp:taxon-authority>(Fairmaire, 1901)</tp:taxon-authority><tp:nomenclature-citation-list><tp:nomenclature-citation><tp:taxon-name>
                  <tp:taxon-name-part taxon-name-part-type="genus" reg="Trigonoides">Trigonoides</tp:taxon-name-part> <tp:taxon-name-part taxon-name-part-type="species" reg="costulata">costulata</tp:taxon-name-part></tp:taxon-name><comment>Fairmaire, 1901: 267.</comment></tp:nomenclature-citation><tp:nomenclature-citation><tp:taxon-name>
                  <tp:taxon-name-part taxon-name-part-type="genus" reg="Blaptyscelis">Blaptyscelis</tp:taxon-name-part> <tp:taxon-name-part taxon-name-part-type="species" reg="costulata">costulata</tp:taxon-name-part></tp:taxon-name><comment>: Koch in <xref ref-type="bibr" rid="B14">Pierre 1961</xref>: 213.</comment></tp:nomenclature-citation><tp:nomenclature-citation><tp:taxon-name>
                  <tp:taxon-name-part taxon-name-part-type="genus" reg="Blaptogonia">Blaptogonia</tp:taxon-name-part> <tp:taxon-name-part taxon-name-part-type="species" reg="costulata">costulata</tp:taxon-name-part></tp:taxon-name><comment>: <xref ref-type="bibr" rid="B11">Medvedev 1998</xref>: 186; <xref ref-type="bibr" rid="B12">2001</xref>: 95; <xref ref-type="bibr" rid="B13">2004</xref>: 89; <xref ref-type="bibr" rid="B10">Löbl et al. 2008</xref>: 231.</comment></tp:nomenclature-citation></tp:nomenclature-citation-list></tp:nomenclature><tp:treatment-sec sec-type="distribution" id="SECID0ETFAE"><title>Distribution.</title><p>India: Sikkim.</p></tp:treatment-sec><ref-list><ref id="B14"><mixed-citation xmlns:xlink="http://www.w3.org/1999/xlink" xlink:type="simple">
          <person-group><name name-style="western"><surname>Pierre</surname><given-names>F</given-names></name></person-group> (<year>1961</year>) <article-title>Expédition francaise au Jannu (Népal Oriental). <tp:taxon-name><tp:taxon-name-part taxon-name-part-type="order">Coleoptera</tp:taxon-name-part></tp:taxon-name> <tp:taxon-name><tp:taxon-name-part taxon-name-part-type="family">Tenebrionidae</tp:taxon-name-part></tp:taxon-name>.</article-title> <source>Bulletin de la SociétéEntomologique de France</source> <volume>66</volume>: <fpage>212</fpage>–<lpage>214</lpage>.</mixed-citation></ref><ref id="B11"><mixed-citation xmlns:xlink="http://www.w3.org/1999/xlink" xlink:type="simple">
          <person-group><name name-style="western"><surname>Medvedev</surname><given-names>GS</given-names></name></person-group> (<year>1998</year>) <article-title>New species of tenebrionid beetles of the tribe <tp:taxon-name><tp:taxon-name-part taxon-name-part-type="tribe">Blaptini</tp:taxon-name-part></tp:taxon-name> (<tp:taxon-name><tp:taxon-name-part taxon-name-part-type="order">Coleoptera</tp:taxon-name-part></tp:taxon-name>, <tp:taxon-name><tp:taxon-name-part taxon-name-part-type="family">Tenebrionidae</tp:taxon-name-part></tp:taxon-name>) from Hissaro-Darvaz Mountains and the Plateau of Tibet [in Russian].</article-title> <source>Entomologicheskoe Obozrenie</source> <volume>77</volume>(<issue>3</issue>): <fpage>555</fpage>–<lpage>586</lpage>.</mixed-citation></ref><ref id="B12"><mixed-citation xmlns:xlink="http://www.w3.org/1999/xlink" xlink:type="simple">
          <person-group><name name-style="western"><surname>Medvedev</surname><given-names>GS</given-names></name></person-group> (<year>2001</year>) <source>Evolution and system of darkling beetles of the tribe <tp:taxon-name><tp:taxon-name-part taxon-name-part-type="tribe">Blaptini</tp:taxon-name-part></tp:taxon-name> (<tp:taxon-name><tp:taxon-name-part taxon-name-part-type="order">Coleoptera</tp:taxon-name-part></tp:taxon-name>, <tp:taxon-name><tp:taxon-name-part taxon-name-part-type="family">Tenebrionidae</tp:taxon-name-part></tp:taxon-name>).</source> <publisher-name>Meeting in memory of NA Cholodkovsky</publisher-name>, <publisher-loc>ISS 53, St. Petersburg</publisher-loc>, <size units="page">332 pp</size>.</mixed-citation></ref><ref id="B13"><mixed-citation xmlns:xlink="http://www.w3.org/1999/xlink" xlink:type="simple">
          <person-group><name name-style="western"><surname>Medvedev</surname><given-names>GS</given-names></name></person-group> (<year>2004</year>) <article-title>New species of tenebrionids of the tribe <tp:taxon-name><tp:taxon-name-part taxon-name-part-type="tribe">Blaptini</tp:taxon-name-part></tp:taxon-name> (<tp:taxon-name><tp:taxon-name-part taxon-name-part-type="order">Coleoptera</tp:taxon-name-part></tp:taxon-name>, <tp:taxon-name><tp:taxon-name-part taxon-name-part-type="family">Tenebrionidae</tp:taxon-name-part></tp:taxon-name>) from India, Nepal and China) [in Russian].</article-title> <source>Entomologicheskoe Obozrenie</source> <volume>83</volume>(<issue>1</issue>): <fpage>163</fpage>–<lpage>189</lpage>.</mixed-citation></ref><ref id="B10"><mixed-citation xmlns:xlink="http://www.w3.org/1999/xlink" xlink:type="simple">
          <person-group><name name-style="western"><surname>Löbl</surname><given-names>I</given-names></name><name name-style="western"><surname>Nabozhenko</surname><given-names>M</given-names></name><name name-style="western"><surname>Merkl</surname><given-names>O</given-names></name></person-group> (<year>2008</year>) <article-title>Tribe <tp:taxon-name><tp:taxon-name-part taxon-name-part-type="tribe">Blaptini</tp:taxon-name-part></tp:taxon-name> Leach, 1815.</article-title> In: <person-group><name name-style="western"><surname>Löbl</surname><given-names>I</given-names></name><name name-style="western"><surname>Smetana</surname><given-names>A</given-names></name></person-group> (<role>Eds</role>) <issue-title>Catalogue of Palaearctic Coleoptera.</issue-title> <source>Volume 5. <tp:taxon-name><tp:taxon-name-part taxon-name-part-type="superfamily">Tenebrionoidea</tp:taxon-name-part></tp:taxon-name>. Apollo Books, Stenstrup</source>, <fpage>219</fpage>–<lpage>238</lpage>.</mixed-citation></ref></ref-list></tp:taxon-treatment>
