# Supplementary material for: A new species of the genus Blaptogonia from the Himalayas with four DNA markers (Coleoptera, Tenebrionidae, Blaptini)
Source: Zookeys. 2018 Jul 9;(773):69–78. doi: 10.3897/zookeys.773.24656 (PMC6048176; doi:10.3897/zookeys.773.24656)
Supplement: XML Treatment for Blaptogonia zhentanga [file zookeys.773.24656-treatment5.xml]

<!DOCTYPE tp:taxon-treatment
  PUBLIC "-//TaxonX//DTD Taxonomic Treatment Publishing DTD v0 20100105//EN" "tax-treatment-NSO.dtd">
<tp:taxon-treatment xmlns:tp="http://www.plazi.org/taxpub"><tp:treatment-meta><kwd-group><label>Taxon classification</label><kwd><named-content xmlns:xlink="http://www.w3.org/1999/xlink" content-type="kingdom">Animalia</named-content></kwd><kwd><named-content xmlns:xlink="http://www.w3.org/1999/xlink" content-type="order">Coleoptera</named-content></kwd><kwd><named-content xmlns:xlink="http://www.w3.org/1999/xlink" content-type="family">Tenebrionidae</named-content></kwd></kwd-group><mixed-citation publication-type="journal"><person-group><name><surname>Li</surname><given-names>Xiu-Min</given-names></name><name><surname>Bai</surname><given-names>Xing-Long</given-names></name><name><surname>Ren</surname><given-names>Guo-Dong</given-names></name></person-group><article-title>A new species of the genus <italic><tp:taxon-name><tp:taxon-name-part taxon-name-part-type="genus" reg="Blaptogonia">Blaptogonia</tp:taxon-name-part></tp:taxon-name></italic> from the Himalayas with four DNA markers (<tp:taxon-name><tp:taxon-name-part taxon-name-part-type="order">Coleoptera</tp:taxon-name-part></tp:taxon-name>, <tp:taxon-name><tp:taxon-name-part taxon-name-part-type="family">Tenebrionidae</tp:taxon-name-part></tp:taxon-name>, <tp:taxon-name><tp:taxon-name-part taxon-name-part-type="tribe">Blaptini</tp:taxon-name-part></tp:taxon-name>)</article-title><source>Zookeys</source><day>9</day><month>7</month><year>2018</year><volume>2018</volume><issue>773</issue><fpage>69</fpage><lpage>78</lpage><pub-id pub-id-type="doi">10.3897/zookeys.773.24656</pub-id></mixed-citation></tp:treatment-meta><tp:nomenclature><tp:taxon-name>
              <tp:taxon-name-part taxon-name-part-type="genus" reg="Blaptogonia">Blaptogonia</tp:taxon-name-part>
              <tp:taxon-name-part taxon-name-part-type="species" reg="zhentanga">zhentanga</tp:taxon-name-part>
              <object-id xmlns:xlink="http://www.w3.org/1999/xlink" content-type="zoobank" xlink:type="simple">http://zoobank.org/4B416851-9F94-4EEB-B369-424908D08D54</object-id>
            </tp:taxon-name><tp:taxon-status xmlns:xlink="http://www.w3.org/1999/xlink" xlink:type="simple">sp. n.</tp:taxon-status><xref ref-type="fig" rid="F1">Figs 1</xref><xref ref-type="fig" rid="F2">, 2</xref><xref ref-type="fig" rid="F3">, 3–4</xref></tp:nomenclature><tp:treatment-sec sec-type="type material" id="SECID0ENMAE"><title>Type material.</title><p>
              <bold>Holotype</bold>: male (MHBU) (Fig. <xref ref-type="fig" rid="F3">3</xref>), <bold>CHINA</bold>: Xizang, Dinggyê County, Zhêntang Town, Power Station, <named-content xmlns:xlink="http://www.w3.org/1999/xlink" content-type="dwc:verbatimCoordinates" xlink:type="simple"><named-content content-type="geo-json" specific-use="{&#34;type&#34;:&#34;Point&#34;,&#34;coordinates&#34;:[87.469517,27.917817]}" id="NCID0E5MAE" xlink:type="simple">27°55.069'N, 87°28.171'E</named-content></named-content>, Alt. 3418 m, 4.VIII.2014, Guo-Dong Ren, Xing-Long Bai &amp; Jun-Sheng Shan leg. <bold>Paratypes</bold>: 54 males, 28 females (MHBU), same data as the holotype.</p></tp:treatment-sec><tp:treatment-sec sec-type="diagnosis" id="SECID0EFNAE"><title>Diagnosis.</title><p>This new species is closely related to <italic><tp:taxon-name><tp:taxon-name-part taxon-name-part-type="genus" reg="Blaptogonia">Blaptogonia</tp:taxon-name-part> <tp:taxon-name-part taxon-name-part-type="species" reg="subcarinata">subcarinata</tp:taxon-name-part></tp:taxon-name></italic> Blair, 1927 but can be distinguished from the latter by the following character states: (1) elytral surface with fine granules and irregular and shallow fine punctures, whereas <italic><tp:taxon-name><tp:taxon-name-part taxon-name-part-type="genus" reg="Blaptogonia"/><tp:taxon-name-part taxon-name-part-type="species" reg="subcarinata">subcarinata</tp:taxon-name-part></tp:taxon-name></italic> has no granules and rows of punctures between carinae and subcarinae; (2) elytral carinae more elevated than the subcarinae, whereas the subcarinae are as high as the carinae in <italic><tp:taxon-name><tp:taxon-name-part taxon-name-part-type="genus" reg="Blaptogonia"/><tp:taxon-name-part taxon-name-part-type="species" reg="subcarinata">subcarinata</tp:taxon-name-part></tp:taxon-name></italic>; (3) parameres arcuately concave and narrowing from basal 1/5 to apex, whereas the parameres are nearly straight in <italic><tp:taxon-name><tp:taxon-name-part taxon-name-part-type="genus" reg="Blaptogonia"/><tp:taxon-name-part taxon-name-part-type="species" reg="subcarinata">subcarinata</tp:taxon-name-part></tp:taxon-name></italic> and narrowing from base to apex.</p></tp:treatment-sec><tp:treatment-sec sec-type="etymology" id="SECID0EUOAE"><title>Etymology.</title><p>Named after the type locality, Zhêntang.</p></tp:treatment-sec><tp:treatment-sec sec-type="description" id="SECID0EZOAE"><title>Description.</title><p>Head, palps, antennae, carinae, subcarinae, humeral carina, abdomen, tibiae, and tarsus black. Pronotum, elytra, femora, apical spurs, and claws reddish brown to brown. Shiny dorsally and ventrally, with sparse and short pubescence at apex on elytra.</p><p>
              <bold>Male</bold> (Figs <xref ref-type="fig" rid="F2">2a–g</xref>, <xref ref-type="fig" rid="F3">3</xref>). Labrum with sparse punctures and pale yellow setae. Anterior margin of clypeus straight, tilted at sides, surface with sparse fine punctures; frontoclypeal suture shallow. Anterior gena slightly extended before eyes, outer margins straight and converging toward base of clypeus, surface with moderately dense fine punctures; emargination of outer margins of head above antennal base widely obtuse-angular. Eyes transverse, weakly projecting and clearly wider than anterior gena. Posterior gena densely hairy, outer margins arcuately converging to neck. Surface of head with moderately dense punctures. Antennae (Fig. <xref ref-type="fig" rid="F1">1b</xref>) moderately long, with apical segment reaching beyond pronotal base, length (width) ratio of antennomeres 2 to 11 are 1.0(0.9): 1.0(0.3): 1.0(0.5): 1.0(0.5): 1.0(0.5): 1.0(0.5): 1.0(1.0): 1.0(0.8): 1.0(0.9): 1.0(0.7).</p><fig id="F1" position="float" orientation="portrait"><label>Figure 1.</label><caption><p>Habitat and population of <italic><tp:taxon-name><tp:taxon-name-part taxon-name-part-type="genus" reg="Blaptogonia">Blaptogonia</tp:taxon-name-part> <tp:taxon-name-part taxon-name-part-type="species" reg="zhentanga">zhentanga</tp:taxon-name-part></tp:taxon-name></italic> sp. n.</p></caption><graphic xmlns:xlink="http://www.w3.org/1999/xlink" xlink:href="zookeys-773-069-g001.jpg" position="float" orientation="portrait" xlink:type="simple" id="oo_215730.jpg"/></fig><p>
              <italic>Pronotum</italic> (Fig. <xref ref-type="fig" rid="F2">2a</xref>) transverse, widest before middle, 1.3–1.5 times as wide as long, 1.6–1.8 times as wide as head. Ratio of pronotal width at anterior margin to its maximum and base 0.6: 1.0: 0.9. Anterior margin arcuate, bordered laterally by bead along entire length; posterior margin weakly arcuate, without bead. Anterior angles obtuse, rounded apically; posterior angles obtuse. Pronotal surface between lateral margins weakly convex, with moderately dense and shallow fine punctures on disc. Propleura with fine shallow wrinkles. Prosternal process with dense pale hairs.</p><fig id="F2" position="float" orientation="portrait"><label>Figure 2.</label><caption><p>Characters of <italic><tp:taxon-name><tp:taxon-name-part taxon-name-part-type="genus" reg="Blaptogonia">Blaptogonia</tp:taxon-name-part> <tp:taxon-name-part taxon-name-part-type="species" reg="zhentanga">zhentanga</tp:taxon-name-part></tp:taxon-name></italic> sp. n. <bold>a–g</bold> male: <bold>a</bold> pronotum <bold>b</bold> antenna <bold>c<sub>1</sub>–c</bold><sub>3</sub> pro-, meso, metatibia <bold>d<sub>1</sub>–d<sub>3</sub></bold> pro-, meso-, metatarsus <bold>e<sub>1</sub>–e<sub>3</sub></bold> aedeagus in dorsal, ventral, and lateral view <bold>f</bold> <italic>spiculum astrale</italic> <bold>g</bold>. abdominal sternite VIII <bold>h–i</bold> female: <bold>h</bold> <italic><tp:taxon-name><tp:taxon-name-part taxon-name-part-type="genus" reg="Speculum">Speculum</tp:taxon-name-part> <tp:taxon-name-part taxon-name-part-type="species" reg="ventrale">ventrale</tp:taxon-name-part></tp:taxon-name></italic> in ventral view <bold>i<sub>1</sub>–i<sub>2</sub></bold> ovipositor in dorsal and ventral view.</p></caption><graphic xmlns:xlink="http://www.w3.org/1999/xlink" xlink:href="zookeys-773-069-g002.jpg" position="float" orientation="portrait" xlink:type="simple" id="oo_215731.jpg"/></fig><p>
              <italic>Elytra</italic> elongate-oval, 1.4–1.6 times as long as wide, and 1.2–1.4 times as wide as pronotum. Each elytron between suture and humeral carina with two distinct carinae. In addition, surface of elytra between suture and 1<sup>st</sup> carina, 1<sup>st</sup> and 2<sup>nd</sup> carina, 2<sup>nd</sup> and humeral carina with lower subcarinae; subcarinae between 2<sup>nd</sup> and humeral carina indistinct. The humeral carina, subcarinae and carinae reaching base of elytra; 1<sup>st</sup> carina fused with humeral carina at apex, 2<sup>nd</sup> carina and subcarinae indistinct at apex. Surface of suture, subcarinae, carinae, humeral carina, between suture and subcarinae, between subcarinae and carinae, between subcarinae and humeral carina with irregular sparse and shallow fine punctures, sparse fine granules, and shallow wrinkles; punctures and wrinkles indistinct at apex. Epipleura not reaching suture of elytral angle, outer margin visible in dorsal view only at humeri, sometimes at apices. Visible abdominal sternites covered with short pale recumbent setae, sparse and fine shallow punctures, and fine granules; 1<sup>st</sup> to 3<sup>rd</sup> ventrites with fine longitudinal wrinkles, 2<sup>nd</sup> ventrite flattened in the middle, 4<sup>th</sup> ventrite shallowly depressed at sides.</p><p>
              <italic>Legs</italic> (Fig. <xref ref-type="fig" rid="F2">2c, d</xref>) rather slender. Protibia (Fig. <xref ref-type="fig" rid="F2">2c</xref><sub>1</sub>) straight, inner apical spur longer than outer one; mesotibia (Fig. <xref ref-type="fig" rid="F2">2c</xref><sub>2</sub>) nearly straight; metatibia (Fig. <xref ref-type="fig" rid="F2">2c</xref><sub>3</sub>) straight, inner apical spur equal to or slightly longer than outer one. Ventral surface of protarsomere I (Fig. <xref ref-type="fig" rid="F2">2d</xref><sub>1</sub>) with hairy brush, mesotarsomere I (Fig. <xref ref-type="fig" rid="F2">2d</xref><sub>2</sub>) with hairy tuft. Length (width) ratio of pro-, meso- and metafemora 7.4(1.0): 2.5(1.0): 3.0(1.0), that of corresponding tibiae 3.4(1.0): 3.5(1.0): 4.3(1.0); that of metatarsomeres (Fig. <xref ref-type="fig" rid="F1">1d</xref><sub>3</sub>) 12.7(1.0): 7.3(1.0): 6.5(1.0): 13.8(1.0). Claws slender, longer than half the length of apical tarsomere.</p><p>
              <italic>Aedeagus</italic> (Fig. <xref ref-type="fig" rid="F2">2e–g</xref>): length 2.9 mm, width 0.8 mm. Parameres 0.9 mm long and 0.6 mm wide, arcuately concave, narrowing from basal 1/5 to apex (Fig. <xref ref-type="fig" rid="F2">2e</xref><sub>1</sub>, e<sub>2</sub>), and curved to ventral side in lateral view (Fig. <xref ref-type="fig" rid="F2">2e</xref><sub>3</sub>).</p><p>
              <bold>Female</bold> (Figs <xref ref-type="fig" rid="F2">2h–i</xref>, <xref ref-type="fig" rid="F3">4</xref>). Body wider than in male. Antennae reaching pronotal base. Pronotum 1.4–1.5 times as wide as long, 1.6–1.8 times as wide as head. Elytra 1.3–1.5 times as long as wide, and 1.4–1.6 times as wide as pronotum. Second visible sternite not flattened in middle. Apical spur slender, sharp at apex; inner apical spur of protibia slightly longer than outer one. Ventral surface of tarsus without hairy tuft. <italic>Spiculum <tp:taxon-name><tp:taxon-name-part taxon-name-part-type="genus" reg="Speculum"/><tp:taxon-name-part taxon-name-part-type="species" reg="ventrale">ventrale</tp:taxon-name-part></tp:taxon-name></italic> as in Fig. <xref ref-type="fig" rid="F1">1h</xref>. Ovipositor as in Fig. <xref ref-type="fig" rid="F1">1i</xref>.</p><fig id="F3" position="float" orientation="portrait"><label>Figures 3–4.</label><caption><p>Habitus of <italic><tp:taxon-name><tp:taxon-name-part taxon-name-part-type="genus" reg="Blaptogonia">Blaptogonia</tp:taxon-name-part> <tp:taxon-name-part taxon-name-part-type="species" reg="zhentanga">zhentanga</tp:taxon-name-part></tp:taxon-name></italic> sp. n. <bold>3</bold>.male, holotype, 12.2 mm <bold>4</bold> female, paratype, 13.5 mm.</p></caption><graphic xmlns:xlink="http://www.w3.org/1999/xlink" xlink:href="zookeys-773-069-g003.jpg" position="float" orientation="portrait" xlink:type="simple" id="oo_215733.jpg"/></fig></tp:treatment-sec><tp:treatment-sec sec-type="description" id="SECID0EIXAE"><title>Measurements.</title><p>Body length: male 11.9–13.8 mm, female 13.1–14.9 mm; width: male 5.3–6.0 mm, female 7.0–7.4 mm.</p></tp:treatment-sec><tp:treatment-sec sec-type="distribution" id="SECID0ENXAE"><title>Distribution.</title><p>China: Xizang.</p></tp:treatment-sec><tp:treatment-sec sec-type="description" id="SECID0ESXAE"><title>Molecular characters.</title><p>Two fragments of mitochondrial protein-coding genes (COI, Cytb), one fragment of mitochondrial ribosomal RNA gene (16S), and one fragment of nuclear rRNA gene (28SD2) are deposited in GenBank with the accession numbers <ext-link xmlns:xlink="http://www.w3.org/1999/xlink" ext-link-type="gen" xlink:href="MG946798" xlink:type="simple">MG946798</ext-link>, <ext-link xmlns:xlink="http://www.w3.org/1999/xlink" ext-link-type="gen" xlink:href="MG946797" xlink:type="simple">MG946797</ext-link>, <ext-link xmlns:xlink="http://www.w3.org/1999/xlink" ext-link-type="gen" xlink:href="MG946800" xlink:type="simple">MG946800</ext-link>, and <ext-link xmlns:xlink="http://www.w3.org/1999/xlink" ext-link-type="gen" xlink:href="MG946799" xlink:type="simple">MG946799</ext-link>, respectively, based on one male, China, Xizang, Dinggyê, Zhêntang, 4 August 2014, coll. Guo-dong Ren, Xing-long Bai &amp; Jun-sheng Shan. The sequence is presented in Table <xref ref-type="table" rid="T2">2</xref>.</p><table-wrap id="T2" position="float" orientation="portrait"><label>Table 2.</label><caption><p>Sequence of <italic><tp:taxon-name><tp:taxon-name-part taxon-name-part-type="genus" reg="Blaptogonia">Blaptogonia</tp:taxon-name-part> <tp:taxon-name-part taxon-name-part-type="species" reg="zhentanga">zhentanga</tp:taxon-name-part></tp:taxon-name></italic> sp. n.</p></caption><table id="TID0E4EAG" rules="all"><tbody><tr><td rowspan="1" colspan="1">
              <bold>GenBank accession No.</bold>
            </td><td rowspan="1" colspan="1">
              <bold>Locus</bold>
            </td><td rowspan="1" colspan="1">
              <bold>Sequence</bold>
            </td></tr><tr><td rowspan="1" colspan="1"><ext-link xmlns:xlink="http://www.w3.org/1999/xlink" ext-link-type="gen" xlink:href="MG946798" xlink:type="simple">MG946798</ext-link></td><td rowspan="1" colspan="1">COI</td><td rowspan="1" colspan="1">TGCCATATTAGAATGATGACAGTATAGGGAGTTCAGAATATCTGTGTTCAGCAGGGGGAGTATTTTGTAATCATTCAATAGAGGAGGTTATATTAAGCGAGGTTAAGGATTTTCGTGATGAAGAAAATCTTTCTCATATAATGAAAATTAGGAATAATACTCCTACTAAAGATATTAGAGACCCAATTGAGGAAATAATATTTCATAGGGTGTAGGCATCAGGGTAATCTGAGTATCGTCGGGGTATTCCTCTTAATCCGAGAAAGTGTTGAGGAAAGAAGGTAAGGTTTACGCCCACGAATATTACAAAAAATTGAATTTTACACAGTTTTGCCCTTAAGGATAAACCTGTGAATAAAGGGAATCAATGTACTAATCCTCCTAGAATTGCAAATACAGCTCCTATAGATAATACGTAATGGAAATGGGCTACTACATAATAGGTATCATGTAATATAATATCAATGGAAGAGTTAGCTAGAATTACTCCTGTTAATCCTCCTACTGTAAATAAAAATACGAATCCTAATGCTCATAATATTGAGGGACTATAATTTAGTTGTGTTCCGTGGAGAGTGGCTAATCATCTGAAAATTTTAATTCCAGTAGGAACTGCAATAATTATTGTTGCTGAAGTGAAATATGCTCGAGTATCTACGTCTATTCCTACTGTAAATATGTGATGGGCTCATACCACAAATCCTAATAATCCAATTGCTATTATAGCATAAATTATTCCCAATGTTCCAAAGGCCTCTTTTTTACCTCTTTCTTGTCT</td></tr><tr><td rowspan="1" colspan="1"><ext-link xmlns:xlink="http://www.w3.org/1999/xlink" ext-link-type="gen" xlink:href="MG946797" xlink:type="simple">MG946797</ext-link></td><td rowspan="1" colspan="1">Cytb</td><td rowspan="1" colspan="1">ATCATTTTGAGGTGCTACTGTAATTACAAACTTACTTTCAGCAATTCCATACCTAGGATCAACTATTGTACAATGATTATGAGGAGGGTTTGCAGTAGACAATGCAACACTTACTCGATTTTTTGCATTCCATTTCCTTCTTCCATTTATTGTAACAGCAATAGTTATAATCCATTTACTGTTTCCCACCAAACAGGATCTAATAATCCCCTAGGATTAAACAGTAATATTGACAAAATTCCATTTCACCCATACTTTTCCTTTAAAGACATTATAAGATTGATTATTACAATTATAGCTCTTGTAATACTATCTATTAATAGACCCTATCTACTAGGAGATCCAGACAACTTTACACCCGCAAACCCTCTATCAACCCCAATTCATATCCAGCCAGAATGATATTTCCTATTTGCTTATGCAATCTTACGTTCAATCCCTAATAAATTAGGAGGAGTAATTGCACTAGCAATATCAATTGCAATCCTTTATATTTTACCTCTATCTAATAAAAAAAAATTTGCAAGAAACTCATTTTACCCTATAAATAAAATCCTATTCTGAATTATATTAGTTACAGTGATTCTATTAACATGAATTGG</td></tr><tr><td rowspan="1" colspan="1"><ext-link xmlns:xlink="http://www.w3.org/1999/xlink" ext-link-type="gen" xlink:href="MG946799" xlink:type="simple">MG946799</ext-link></td><td rowspan="1" colspan="1">28SD2</td><td rowspan="1" colspan="1">TTCAAGACGGGTCCTGAAAGTACCCAAAGCTATAGCGTCCGCAGATCGGCGTTTCAACGAGGTCCTGTTCGAGAACACCTCGGCCAACAGTCGCCCGGGGACGGGACCGGCACCAGGTCCGATCACCGTCGCGAGAAGCGCGCTTGCCGAAGGTCGAACGCTAACTGAATAGCGGCCCCGCGCCATCTGTATATCGTCGAGCGAGCCGACCGGGAAACACCGAGGGTTCGTCACGAACGCCGAAACGTCCGGACGAACTCCACCTCGGGCCTTAGGCCGACACCCAACGAATCGCGACGTCCTACAGGGGGAGAAGTGCACGCGTTCGACCGCAGTTCGGAGGACGAAAGGCGCGGACGACGCGTACGCCGTCCGTCGCACGACCATCCAGCGCCACGATCGAGACACGCTGAATCTCCCCTTTCGACCTTTCGGGTTTCTCAGGTTTACCCCTGAACGGTTTCACGTACTCTT</td></tr><tr><td rowspan="1" colspan="1"><ext-link xmlns:xlink="http://www.w3.org/1999/xlink" ext-link-type="gen" xlink:href="MG946800" xlink:type="simple">MG946800</ext-link></td><td rowspan="1" colspan="1">16S</td><td rowspan="1" colspan="1">AAAAACATGTCTTTTTGTTTTATGATTTAAAGTCTGGCCTGCCCAATGATTAATTTTAAATGGCTGCAGTATTTTGACTGTACAAAGGTAGCATAATCATTAGTTTCTTAATTAGAAGCTGGAATGAATGGTTTGATGAAAAATTTACTGTCTCAATTCAATTGTTTTAGAATTTTATTTTTAAGTGAAAAAGCTTAAATTTTTTAGAAAGACGAGAAGACCCTATAGAGTTTTATATGTTTTTTATTATTTATTATATGGTTATAATATTTTTAATTTTAAAATTTATTTTGTTGGGGTGATGTGAAAATTTAAATAACTTTTCTTAATTTTAACACTAATTAGTGATTAAATGATCCTTTTTAGGATTAAAAGATTAAATTACCTTAGGGATAACAGCGTAATTTTTTTTGAAAGTTCTTATTGATAAAAAAGTTTGCGACCTCGATGTTGGATTAAAATTTATTTTTGGTGTAGAAGCTGGAAAATTTGGGTCTGTTCGACCCTTAAAATTTTACATGATCTG</td></tr></tbody></table></table-wrap></tp:treatment-sec><tp:treatment-sec sec-type="biology" id="SECID0EP1AE"><title>Biology.</title><p>Adults of the new species were found beneath stones in the shrubbery (Fig. <xref ref-type="fig" rid="F1">1</xref>), usually with more than ten individuals per stone. When threatened, they released quite foul smells and irritating liquids from their abdominal defensive glands. The smell persisted for a few days in the laboratory.</p></tp:treatment-sec></tp:taxon-treatment>
